# Supplementary material for: Distinct prefrontal top-down circuits differentially modulate sensorimotor behavior
Source: Nat Commun. 2020 Nov 26;11:6007. doi: 10.1038/s41467-020-19772-z (PMC7691329; doi:10.1038/s41467-020-19772-z)
Supplement: Supplementary file 4 — Source Data [file 41467_2020_19772_MOESM4_ESM.xlsx]

## Sheet: Fig, 1
c
	Lateral HVC			Primary VC			Medial HVC
	Caudal	Rostral		Caudal	Rostral		Caudal	Rostral
	27.5044	28.4123		25.0403	25.3448		15.1839	37.1835
	10.2967	4.64253		9.35484	1.55172		16.726	3.9557
	2.33857	3.62117		3.10484	0.862069		2.9656	2.37342
g
Number of boutons w. specified selectivity
	Contra sel.	Ipsi sel.	Non sel.
Visual cortex	233	4	31
Callosal	48	156	105
i
Distance from bregma
-0.5-0	0-0.5	0.5-1	1-1.5	1.5-2	2-2.5
2.48619	20.5801	14.6409	1.79558	3.45304	0.966851
6.32319	14.5199	7.49415	1.28806	0.234192	0

## Sheet: Fig. 2
c	values per mouse
% correct	86.4407	84.6154	65.1568	87.7395	83.8346	76.9481	92.549	81.1189	73.1707	82.8488	89.0351	81.5303	89.3773	76.3889	93.7799	93.9551	75.5518	85.8195	94.7735	81.9672	93.3761	89.6947	74.3094	76.9437	70.6742	72.3796	94.7253	70.0405	84.5506
% timeout	11.6105	13.1265	3.04054	10.3093	15.8228	5.71429	10.2113	5.61056	23.185	14.8515	19.7183	25.2465	20.0586	14.0299	7.52212	16.6906	12.2206	25.9209	11.6923	8.76068	13.4935	14.3791	4.48549	14.4495	4.81283	28.6869	10.9589	14.3847	20
resp. time	0.372795	0.367673	0.512307	0.40123	0.447117	0.385673	0.483601	0.376268	0.405835	0.542462	0.36142	0.367383	0.419616	0.441767	0.374286	0.494021	0.454498	0.474545	0.336051	0.279795	0.361973	0.294636	0.266427	0.493705	0.378275	0.512225	0.571466	0.373033	0.442712
side pref.	0.061693	0.11153	0.0153238	0.0453039	-0.00568182	0	-0.0195053	0	0.143262	-0.101705	0.0291114	0.153412	0.0587676	0.0590909	0.0226722	0.0214747	0.101308	0.17877	-0.000747827	0.019023	0.0575266	-0.0254144	-0.0398413	0.0496605	0	0	0.0257729	-0.0790732	-0.0651066
g	z-scr DFF per neuron
right cue/contra action			-0.167663	-0.149538	0.0796336	0.211307	-0.0073982	-0.132518	-0.112044	0.0820466	-0.0978324	-0.00387702	-0.102889	0.00458333	0.111368	0.283301	0.167339	-0.127944	-0.202571	0.117902	-0.0316256	-0.137604	-0.0103888	-0.068851	-0.16524	0.116906	0.0680704	0.215994	0.227156	0.0309732	0.286188	-0.133028	0.0233505	-0.235053	-0.149886	-0.192073	-0.15503	0.230421	0.0836776	-0.00929433	-0.0736751	0.225248	0.0899696	-0.112536	0.229599	-0.0212261	0.0922867	-0.351465	0.562269
right cue/ipsi action			0.0216606	-0.0492482	-0.234246	0.212989	0.387345	-0.238046	0.422247	0.358361	-0.113513	-0.0605046	-0.0852334	0.0654308	0.155213	-0.298869	0.631675	-0.276267	0.995643	1.36073	0.905477	-0.173401	-0.296587	-0.0737068	0.0806232	0.241954	-0.0510057	0.740181	-0.142902	0.148689	0.0287727	0.0499893	0.876375	-0.334164	0.935849	1.03842	-0.0590796	0.226006	-0.242064	0.515806	0.107818	0.389568	-0.169526	0.150643	1.19938	-0.0824887	0.136447	-0.194101	-0.0279317
left cue/contra action			-0.00888274	0.543007	0.928011	-0.337743	-0.518552	-0.269648	-0.199253	-0.572648	2.12296	-0.366356	0.0985496	-0.0208611	-0.318643	-0.374861	-0.227352	-0.264654	0.0768923	-0.325721	-0.178429	0.625694	0.351131	-0.143391	-0.215711	-0.582903	-0.206475	-0.245041	-0.215919	0.300769	-0.683857	0.0699449	-0.209996	0.851988	1.1229	-0.0103206	1.13655	-0.29471	-0.343751	0.798534	-0.100345	-0.0840993	-0.0254599	0.595262	0.817564	-0.0846895	0.0495473	-0.179602	-0.285024
left cue/ipsi action			-0.00671417	0.0591936	-0.0808565	-0.060029	0.0351423	-0.0384579	-0.156913	0.268463	0.0551205	-0.0808953	-0.0963864	-0.114367	-0.105473	-0.101572	0.303006	-0.0617438	0.141299	0.363863	0.128415	0.106026	0.102398	0.313797	-0.214081	0.088217	-0.0435504	0.244751	-0.0233332	0.193853	0.0881051	-0.0903447	0.00476722	-0.0268076	1.21425	0.611016	-0.0621007	-0.270569	-0.00401505	0.54956	-0.015746	0.138209	0.211035	0.151309	1.25578	-0.0912276	-0.0640299	0.0414881	0.402325
h			# neurons	Total neurons
right cue/contra action			67	1156
right cue/ipsi action			96	1156
left cue/contra action			42	1156
left cue/ipsi action			81	1156
i
right cue			-0.0730013	-0.0993929	-0.0773062	0.212148	0.189974	-0.185282	0.155102	0.220204	-0.105673	-0.0321908	-0.0940611	0.035007	0.13329	-0.0077838	0.399507	-0.202105	0.396536	0.739318	0.436926	-0.155503	-0.153488	-0.0712789	-0.0423085	0.17943	0.00853238	0.478087	0.042127	0.0898313	0.15748	-0.0415192	0.449863	-0.284608	0.392982	0.423173	-0.107055	0.228213	-0.0791934	0.253256	0.0170713	0.307408	-0.039778	0.0190535	0.714489	-0.0518574	0.114367	-0.272783	0.267168
left cue			-0.00779845	0.3011	0.423577	-0.198886	-0.241705	-0.154053	-0.178083	-0.152093	1.08904	-0.223626	0.00108159	-0.067614	-0.212058	-0.238216	0.037827	-0.163199	0.109096	0.0190714	-0.025007	0.36586	0.226765	0.0852033	-0.214896	-0.247343	-0.125013	-0.000144825	-0.119626	0.247311	-0.297876	-0.0101999	-0.102614	0.41259	1.16857	0.300348	0.537225	-0.28264	-0.173883	0.674047	-0.0580454	0.027055	0.0927874	0.373285	1.03667	-0.0879586	-0.00724131	-0.0690568	0.0586506
contra action			-0.088273	0.196735	0.503822	-0.0632179	-0.262975	-0.201083	-0.155648	-0.245301	1.01256	-0.185117	-0.0021696	-0.00813888	-0.103638	-0.0457798	-0.0300062	-0.196299	-0.0628395	-0.103909	-0.105027	0.244045	0.170371	-0.106121	-0.190476	-0.232999	-0.0692023	-0.0145235	0.00561888	0.165871	-0.198834	-0.0315414	-0.0933228	0.308468	0.486507	-0.101197	0.49076	-0.0321448	-0.130037	0.39462	-0.0870099	0.0705742	0.0322548	0.241363	0.523581	-0.0529578	0.070917	-0.265533	0.138622
ipsi action			0.00747324	0.00497273	-0.157551	0.07648	0.211244	-0.138252	0.132667	0.313412	-0.0291962	-0.0707	-0.0908099	-0.024468	0.0248698	-0.20022	0.467341	-0.169005	0.568471	0.862299	0.516946	-0.0336876	-0.0970943	0.120045	-0.0667291	0.165085	-0.047278	0.492466	-0.0831178	0.171271	0.0584389	-0.0201777	0.440571	-0.180486	1.07505	0.824718	-0.0605902	-0.0222818	-0.12304	0.532683	0.0460359	0.263889	0.0207546	0.150976	1.22758	-0.0868581	0.0362085	-0.0763064	0.187197
[truncated: 1,109 more columns]

## Sheet: Fig. 3
d
right cue/contra action			-0.132518	-0.112044	0.0820466	-0.00387702	0.167339	-0.16524	0.0680704	0.227156	-0.133028	-0.235053	0.0836776	0.0899696	-0.112536	0.229599	0.0922867	0.0631014	-0.0373337	-0.177321	0.0953686	-0.0424873	0.159088	-0.0221172	0.0542705	-0.0658074	-0.0299032	0.135782	0.137876	0.0566519	0.705205	0.00962774	0.158088	-0.0108948	-0.127369	-0.156468	-0.267487	0.0920566	0.362009	0.0222557	-0.132144	-0.154548	-0.503623	0.0312525	-0.29384	-0.132078	-0.0710498	-0.282109	0.248853
right cue/ipsi action			-0.238046	0.422247	0.358361	-0.0605046	0.631675	0.0806232	-0.0510057	-0.142902	0.0499893	-0.334164	-0.242064	-0.169526	0.150643	1.19938	0.136447	0.582246	-0.0164205	0.580106	-0.0856642	0.505401	-0.133326	0.117609	0.0304342	-0.131255	0.279309	-0.144853	-0.458417	-0.155301	1.06637	-0.255291	0.451662	0.0569431	-0.137978	-0.0332075	-0.0246844	0.319294	-0.323598	0.0676724	1.09823	0.336017	-0.517965	-0.198789	-0.0628547	0.0837518	-0.155544	-0.265477	-0.173219
left cue/contra action			-0.269648	-0.199253	-0.572648	-0.366356	-0.227352	-0.215711	-0.206475	-0.215919	0.0699449	0.851988	-0.343751	-0.0254599	0.595262	0.817564	0.0495473	-0.481593	-0.337312	-0.22083	0.104648	-0.0811279	-0.27828	0.722072	0.957763	-0.254118	-0.296283	-0.320926	0.417141	-0.401188	-0.301044	1.06898	-0.327572	-0.25737	-0.333454	0.163925	-0.258003	-0.0548583	0.241505	-0.383068	0.0515152	-0.332519	-0.511664	0.193186	-0.0411841	-0.196356	-0.118559	-0.217788	-0.150031
left cue/ipsi action			-0.0384579	-0.156913	0.268463	-0.0808953	0.303006	-0.214081	-0.0435504	-0.0233332	-0.0903447	-0.0268076	-0.00401505	0.211035	0.151309	1.25578	-0.0640299	-0.0355117	-0.184404	0.00346081	0.160455	0.0937741	0.128944	-0.0105256	0.145275	0.234678	0.415636	-0.0329903	0.113294	0.206487	-0.194762	0.0250276	-0.0017837	-0.125212	-0.143506	-0.183967	-0.0146893	0.311881	0.0687052	-0.108045	-0.150189	0.119273	-0.507484	0.182154	0.0986266	0.247189	-0.180015	-0.0940346	0.196666
e			# neurons	Total neurons
right cue/contra action			17	303
right cue/ipsi action			22	303
left cue/contra action			11	303
left cue/ipsi action			16	303
f	Classifier accuracy across 1000 iterations of the model
70	60	65	70	55	65	55	70	75	70	65	50	75	60	60	55	55	65	80	55	80	80	75	65	60	60	55	60	65	55	55	75	70	70	70	55	70	55	75	60	55	65	65	50	60	60	75	70	60	80
g	Individual session classifier accuracy
ACC-SC	60.305	55.28	59.395	53.24	51.45	61.735	54.095
Unlabeled	58.065	52.025	57.005	52.77	49.36	54.83	53.415
[truncated: 950 more columns]

## Sheet: Fig. 4
b	SC inactivation
	Right cue/contra action									Left cue/ipsi action
	% incorrect			% timeout			resp. time			% incorrect			% timeout			resp. time
	Non-laser	Laser		Non-laser	Laser		Non-laser	Laser		Non-laser	Laser		Non-laser	Laser		Non-laser	Laser
	33.3333	63.4146		3.00752	3.52941		0.458206	0.515592		34.5588	24.0741		3.5461	5.26316		0.398593	0.408296
	17.4051	26.9841		8.93372	14.8649		0.440781	0.513357		32.6007	16.6667		15.7407	10.3448		0.473955	0.438911
	43.0052	96.9072		23.1076	17.7966		0.500725	0.548581		22.043	2.75229		23.4568	9.16667		0.472134	0.484414
	35.7447	80.9091		18.6851	20.8633		0.467539	0.529031		24.7104	4.79452		10.0694	5.19481		0.299851	0.288175
	20.6349	91.0448		25.5906	38.5321		0.521795	0.775383		9.58084	0.990099		12.5654	0.980392		0.364152	0.286878
d	ACC-SC inactivation
	Right cue/contra action									Left cue/ipsi action
	% incorrect			% timeout			resp. time			% incorrect			% timeout			resp. time
	Non-laser	Laser		Non-laser	Laser		Non-laser	Laser		Non-laser	Laser		Non-laser	Laser		Non-laser	Laser
	17.4497	23.6842		4.48718	9.52381		0.411035	0.471033		41.0853	52		6.52174	5.66038		0.403027	0.398445
	24.8447	28.2051		6.93642	3.7037		0.372506	0.351407		19.7368	23.0769		4.40252	2.5		0.330947	0.347454
	16.4251	19.1304		4.60829	4.95868		0.240334	0.249457		19.5455	31.068		12.3506	8.03571		0.318364	0.300164
	1.2766	0.909091		13.9194	13.3858		0.337941	0.35055		12.0172	12.6984		13.0597	13.6986		0.38917	0.369797
	22.9167	18.4783		4.47761	6.12245		0.222118	0.222597		28.8235	43.3333		4.49438	3.22581		0.320622	0.272301
	37.1094	16.3793		1.53846	0.854701		0.301116	0.258145		34.1991	48.7179		3.75	5.64516		0.429853	0.403109

## Sheet: Fig. 5
a		% cells
	ACC-VC	ACC-SC	Both
	44.6114	55.3886	0.666667
	60.3141	39.6859	0
	51.1579	48.8421	0
c	ACC-VC
	Right cue/contra action									Left cue/ipsi action
	% incorrect			% timeout			resp. time			% incorrect			% timeout			resp. time
	Non-laser	Laser		Non-laser	Laser		Non-laser	Laser		Non-laser	Laser		Non-laser	Laser		Non-laser	Laser
	22.6471	31.3725		4.7619	1.92308		0.356628	0.342241		18.6275	16		6.99088	5.66038		0.398526	0.370683
	5.7971	11.6279		4.82759	10.4167		0.469693	0.478689		9.40171	14.7059		15.8273	24.4444		0.500657	0.480154
	10.1695	10.6061		0	0		0.398945	0.383089		16.6667	1.96078		10.6383	15		0.323945	0.30717
	12.5	15.7895		8.72483	8.43373		0.281967	0.257854		7.93651	0		19.7452	19.6721		0.307633	0.284636
	26.943	35.1648		10.6481	14.9533		0.451017	0.475143		18.7135	21.3483		18.9573	17.5926		0.490705	0.463745
	22.7778	39.5833		12.1951	13.5135		0.431248	0.418586		20.6278	17.3469		3.04348	3.92157		0.362565	0.310826
d	Δ contra action
	ACC-SC	ACC-VC
	0.0378546	-0.118284
	-0.000214209	-0.0050831
	0.0855039	-0.142186
	0.00947033	-0.117628
	0.178914	-0.0608798
	0.363055	-0.205278

## Sheet: Fig. 6
b	ACC-SC, outward task
	Right cue/contra action									Left cue/ipsi action
	% incorrect			% timeout			resp. time			% incorrect			% timeout			resp. time
	Non-laser	Laser		Non-laser	Laser		Non-laser	Laser		Non-laser	Laser		Non-laser	Laser		Non-laser	Laser
	22.1239	35.6436		8.87097	12.931		0.348999	0.299359		30.6383	33.0275		0.423729	1.8018		0.37089	0.34842
	8.54701	14.6552		23.2787	21.6216		0.360551	0.356867		7.56757	16.1616		33.9286	35.2941		0.389557	0.377057
	34.2105	42.5743		17.7489	17.2131		0.35923	0.316238		26.1803	25.8929		8.98438	3.44828		0.491511	0.440202
	25.9669	55.4054		16.5899	18.6813		0.408775	0.43266		16.9903	20.4082		4.18605	6.66667		0.357401	0.339082
	19.5122	24.7059		10.8696	9.57447		0.384339	0.354627		42.446	49.3151		24.0437	27		0.40404	0.351291
	12.931	17.9245		7.93651	6.19469		0.396432	0.381959		16.25	18.9474		32.2034	24		0.358892	0.394404
c	ACC-VC, outward task
	Right cue/contra action									Left cue/ipsi action
	% incorrect			% timeout			resp. time			% incorrect			% timeout			resp. time
	Non-laser	Laser		Non-laser	Laser		Non-laser	Laser		Non-laser	Laser		Non-laser	Laser		Non-laser	Laser
	19.6	24.7706		10.0719	18.0451		0.358708	0.359608		17.1717	19.3878		31.4879	28.4672		0.397703	0.451612
	10.2273	26.3158		25.7384	28.972		0.396469	0.417898		5.21327	3.57143		4.52489	5.88235		0.354645	0.361279
	27.8846	31.9328		1.88679	1.65289		0.390715	0.395504		26.2443	30		10.1626	12.6214		0.323736	0.316347
	28.2297	36.9565		0.947867	0		0.369509	0.339426		27.7487	22.549		5.91133	7.27273		0.34838	0.369095
	36.7232	45.8824		18.8073	15.8416		0.457014	0.423005		18.4524	17.8947		14.7208	13.6364		0.370372	0.405292
	11.6022	13.9535		20.2643	19.6262		0.324955	0.361618		20.9677	21.5686		16.5919	16.3934		0.362983	0.38386
d
	Δ right stimulus response
	ACC-SC	ACC-VC
	0.0378546	-0.118284
	-0.000214209	-0.0050831
	0.0855039	-0.142186
	0.00947033	-0.117628
	0.178914	-0.0608798
	0.363055	-0.205278
	-0.102571	-0.0302814
	0.0251047	-0.186663
	-0.094065	-0.00297379
	-0.285868	-0.139938
	0.013628	-0.118891
	-0.0222237	-0.016005
e
	Δ contra actions
	ACC-SC	ACC-VC
	0.0378546	-0.118284
	-0.000214209	-0.0050831
	0.0855039	-0.142186
	0.00947033	-0.117628
	0.178914	-0.0608798
	0.363055	-0.205278
	0.121663	0.0288456
	-0.0246177	0.168838
	0.0800806	0.00287781
	0.238773	0.138599
	-0.021739	0.0821575
	0.0237495	0.0193127

## Sheet: Supp. Fig. 1
d
Stimulus preference
0.563477	0.222014	0.273296	-0.249531	0.56723	0.652283	0.714822	0.412133	0.613508	0.687305	0.626016	0.315822	0.325829	0.618512	0.580988	0.656035	0.671044	0.557223	0.533458	0.268293	-0.0769231	-0.0594121	0.00562852	-0.149468	0.362101	0.348343	0.432099	0.449383	0.303704	0.276543	0.446914	0.430864	0.367901	0.362963	0.333333	0.390123	0.440741	0.364198	0.691358	0.512346	0.388889	0.417284	0.295062	0.230864	0.365432	0.312346	0.375309	0.47284	0.574074	0.775309
h
Stimulus preference
0.148052	-0.28961	-0.211688	-0.158442	-0.557143	-0.0961039	0.366234	0.371429	0.244156	0.00519481	-0.116883	-0.397403	-0.35974	-0.31039	0.209091	-0.25974	0.48961	0.48961	0.420779	-0.383117	0.203896	-0.372727	0.231169	-0.368831	0.305195	-0.458442	0.238961	0.0272727	-0.222078	0.322078	0.484416	-0.815584	0.0649351	-0.846753	-0.21039	0.37013	-0.222078	-0.238961	-0.155844	0.194805	0.451948	0.312987	0.212987	-0.171429	0.209091	0.184416	0.387013	0.0558442	0.242857	0.22987
[truncated: 259 more columns]

## Sheet: Supp. Fig. 2
a, left turn
Left paw	x	-63.8609	-63.5015	-63.2718	-52.9906	-32.4476	-32.7758	-21.6795	-6.14143	2.33635	6.20575	14.5052	25.2951	35.1402	40.0011	44.6358	49.2766	58.1739	83.486	68.7843	43.4878	44.1885	47.7579	48.7463	51.34	52.8561	61.9734	12.2756	17.6793	23.7538	31.1032	33.0446	45.9416	69.6482	84.2943	94.117	52.4623	24.6255	21.5878	23.2102	18.0859	23.6382	27.94	40.9397	-40.756	-35.7503	-23.8399	-9.6087	8.19268
	y	257.916	258.2	258.784	262.357	264.309	236.051	212.711	216.579	209.375	210.389	207.435	203.861	208.331	208.315	210.93	206.857	213.475	202.659	209.886	212.563	217.945	219.634	218.681	219.825	219.071	216.211	226.612	236.505	245.224	254.935	256.985	254.975	245.557	238.57	233.822	300.22	227.962	217.902	216.423	208.05	211.314	210.571	208.993	247.883	246.652	253.672	254.16	254.464
Right Paw	x	-4.65701	-4.11964	-3.32021	3.49387	20.378	28.5364	58.7215	73.3796	85.276	87.392	93.8849	98.6425	107.022	111.627	112.441	116.025	117.924	78.6361	99.5513	97.0684	99.3132	103.32	103.378	104.595	106.311	114.026	117.048	122.36	127.283	131.415	131.473	139.579	83.3542	107.925	121.122	127.093	138.301	154.637	166.007	161.717	163.754	160.697	168.321	55.1082	56.5992	-80.2245	57.5151	73.1576
	y	191.544	192.053	192.002	192.619	191.373	194.528	198.09	193.552	184.531	180.72	177.005	170.511	169.326	178.116	176.464	173.33	172.446	236.184	226.678	224.938	222.583	218.821	218.465	218.484	218.003	214.09	220.695	226.085	226.941	233.112	229.687	223.297	297.078	287.469	282.138	277.01	267.12	253.593	236.178	212.739	190.271	168.186	156.417	116.272	115.32	76.3935	250.445	246.057
Paw avg	x	-34.259	-33.8106	-33.296	-24.7483	-6.03481	-2.11966	18.521	33.6191	43.8062	46.7989	54.195	61.9688	71.081	75.8139	78.5383	82.651	88.0487	81.061	84.1678	70.2781	71.7509	75.5391	76.0624	77.9677	79.5834	87.9995	64.6619	70.0197	75.5183	81.2593	82.2587	92.7604	76.5012	96.1098	107.619	89.7778	81.4633	88.1122	94.6088	89.9013	93.696	94.3186	104.63	7.17608	10.4245	-52.0322	23.9532	40.6751
	y	224.73	225.126	225.393	227.488	227.841	215.289	205.401	205.065	196.953	195.554	192.22	187.186	188.828	193.216	193.697	190.094	192.961	219.421	218.282	218.75	220.264	219.228	218.573	219.154	218.537	215.15	223.654	231.295	236.083	244.023	243.336	239.136	271.317	263.02	257.98	288.615	247.541	235.747	226.3	210.395	200.793	189.379	182.705	182.078	180.986	165.033	252.303	250.26
a, right turn
Left paw	x	-70.1508	-82.9248	-88.5052	-93.3715	-104.42	-105.272	-105.503	-111.829	-112.706	-114.017	-110.448	-108.188	-106.628	-108.385	-106.857	-106.603	-106.687	-105.879	-107.455	-107.327	-106.468	-106.62	-107.073	-106.3	-105.974	-93.0673	-87.0213	-94.1601	-100.486	-108.978	-115.873	-116.199	-118.462	-123.311	-129.623	-134.568	-147.702	-86.9107	-90.1425	-113.112	-121.038	-142.403	-156.445	-162.293	-171.688	-168.993	-162.499	-148.691
	y	221.765	212.685	206.176	195.432	187.271	177.336	170.56	164.148	161.771	159.248	159.824	160.142	159.894	161.4	160.399	160.833	160.685	161.508	163.57	163.307	163.384	163.946	163.443	163.231	163.924	164.609	168.791	168.477	162.536	158.495	154.67	155.263	153.458	150.582	145.514	157.194	171.106	253.398	258.59	247.075	240.306	221.039	211.254	197.539	186.243	171.364	163.658	155.385
Right Paw	x	36.3112	14.6569	0.266208	-9.08216	-19.8237	-21.8914	-24.1584	-31.7794	-33.7016	-36.5672	-35.0457	-33.5673	-32.5131	-32.6428	-32.0505	-31.5144	-31.8397	-31.6078	-32.6006	-33.5965	-32.435	-32.3151	-32.4719	-31.4477	-30.9156	-12.7581	-0.359894	-9.30402	-18.291	-31.4031	-42.9986	-43.4215	-47.9891	-53.2021	-62.5683	-70.4757	-86.2428	-108.655	-117.459	-89.1795	-46.7902	-40.3472	-38.8567	-36.5699	-35.3985	-21.8198	-12.1188	-17.6797
	y	257.777	269.962	273.092	265.299	255.913	247.197	238.868	231.746	229.114	229.327	231.51	232.126	231.38	233.028	232.69	232.581	232.724	233.494	234.193	234.268	234.14	233.694	233.112	232.714	233.284	233.004	234.382	235.695	233.603	231.495	232.028	233.337	231.461	229.614	226.556	224.281	222.3	215.907	211.812	201.489	204.242	200.118	202.042	202.931	209.222	221.559	249.473	259.045
Paw avg	x	-16.9198	-34.1339	-44.1195	-51.2268	-62.1216	-63.5819	-64.8306	-71.8044	-73.2036	-75.2923	-72.7469	-70.8775	-69.5703	-70.5139	-69.4535	-69.0588	-69.2634	-68.7436	-70.0279	-70.4615	-69.4515	-69.4676	-69.7726	-68.8737	-68.4448	-52.9127	-43.6906	-51.7321	-59.3887	-70.1906	-79.4356	-79.8102	-83.2256	-88.2563	-96.0957	-102.522	-116.972	-97.7826	-103.801	-101.146	-83.9142	-91.3751	-97.6507	-99.4313	-103.543	-95.4065	-87.3088	-83.1856
	y	239.771	241.323	239.634	230.366	221.592	212.266	204.714	197.947	195.443	194.288	195.667	196.134	195.637	197.214	196.545	196.707	196.705	197.501	198.882	198.787	198.762	198.82	198.277	197.973	198.604	198.807	201.587	202.086	198.069	194.995	193.349	194.3	192.459	190.098	186.035	190.737	196.703	234.652	235.201	224.282	222.274	210.578	206.648	200.235	197.733	196.461	206.565	207.215
b
Left turn	39.4301	85.4713	51.2806	61.793	121.073	46.5711	33.9069	75.2204	31.8497	82.9491	73.2006	46.4424	48.3571	45.4198
Right turn	-74.4321	-77.1772	-42.6688	-51.8785	-59.4306	-44.0095	-73.9374	-49.6588	-38.5812	-81.5749	-50.1768	-52.9702	-59.6299	-46.1163
c
CCW	-19.6577	-15.9991	-21.006	-24.7491	-3.56457	-22.5476	-33.0876	-4.55779	-47.6669	-6.15263	-18.2822	-26.579	-23.9526	-12.4981	-5.52499
CW	13.8675	13.1654	17.3152	18.2907	9.62979	16.1098	27.6039	12.9495	11.1199	20.3789	10.342	28.0019	12.7722	11.647	9.49579
[truncated: 188 more columns]

## Sheet: Supp. Fig. 3
b
Right cue/contra	High vel.	-0.0862515	-0.0989431	-0.110738	0.170866	0.245132	-0.052322	-0.163357	0.253593	-0.0745608	0.151182	-0.02957	-0.139554	0.211899	0.0290136	0.233339	-0.238581	-0.186649	-0.163739	0.0554314	-0.143657	-0.129307	0.121347	-0.0337732	0.425569	0.19469	0.211892	-0.13537	0.151818	0.480672	-0.291558	-0.142404	-0.329992	-0.000277519	-0.176434	-0.229245	0.202051	0.0072918	0.0661221	-0.118551	0.264758	-0.0988366	-0.10212	0.125115	-0.251417	0.130155	-0.266267	0.720984	0.141819
	Low vel.	-0.213866	-0.2014	0.0835361	0.39372	-0.19845	-0.188024	-0.142809	0.0357414	-0.124397	-0.109288	-0.126436	0.160936	0.0716608	0.484959	0.116329	-0.0229095	-0.194291	0.50371	-0.0696641	-0.101312	-0.127439	-0.308914	-0.281941	-0.201935	0.0146743	0.297678	0.647769	-0.123626	0.228082	0.112827	0.274338	-0.229322	-0.255294	-0.168901	-0.139035	0.310527	0.222934	-0.0521068	-0.0631421	0.170693	0.266183	-0.0590814	0.338672	0.210561	0.155523	-0.459588	0.578123	0.149931
Left cue/ipsi	High vel.	0.148279	-0.0160483	0.0736818	0.128156	0.126966	0.00285268	-0.160333	0.146112	-0.129283	0.00661565	-0.0390655	-0.0989111	-0.139164	-0.119559	0.409378	-0.10319	0.329951	0.376813	-0.0754127	0.0813778	0.244955	0.145253	-0.258762	0.0100579	-0.0703009	0.104922	0.0156679	0.0271798	0.151128	-0.0736478	0.00698056	-0.0272198	1.34442	0.664447	0.0154603	-0.275762	-0.0342945	0.375741	-0.0269704	-0.0456608	0.164839	0.0999033	1.38382	-0.0348285	-0.0372242	0.209591	0.442457	0.0897971
	Low vel.	-0.149043	0.132912	-0.220788	-0.23133	-0.0214551	-0.181573	-0.148578	0.286299	0.0872987	-0.177447	-0.12626	-0.133986	-0.0544576	-0.0794179	0.224741	0.0137439	-0.00303867	0.325663	0.349778	0.158837	-0.0240166	0.418091	-0.165776	0.147106	0.00295827	0.378617	-0.0529763	0.326478	0.0560346	-0.124266	0.0213173	-0.0280004	1.10687	0.544057	-0.163674	-0.267183	0.0494479	0.714955	-0.0127612	0.335647	0.282485	0.226757	1.11691	-0.158557	-0.0793005	-0.239162	0.379083	-0.0266482
d
Right cue/contra	High vel.	-0.052322	-0.163357	0.253593	0.151182	0.233339	-0.0337732	0.19469	-0.13537	-0.291558	-0.329992	0.0072918	-0.0988366	-0.10212	0.125115	0.130155	0.0983856	-0.117579	-0.190825	-0.16072	-0.0786214	0.100384	-0.153606	-0.129592	-0.193196	-0.0633521	-0.0819999	0.188227	0.0121133	0.567676	0.239848	0.204157	-0.0846177	-0.0792196	-0.212003	-0.26567	0.212632	0.687829	-0.0176533	-0.0255926	0.0530534	-0.492719	-0.0293025	-0.352228	0.0245089	-0.179174	-0.274384	-0.140603	0.145398
	Low vel.	-0.188024	-0.142809	0.0357414	-0.109288	0.116329	-0.281941	0.0146743	0.647769	0.112827	-0.229322	0.222934	0.266183	-0.0590814	0.338672	0.155523	-0.138435	0.112564	-0.156868	0.436213	0.0459431	-0.0114245	0.116643	0.189623	0.0765906	-0.0157849	-0.290225	0.174002	0.0682782	0.908549	-0.230776	0.148194	0.116597	-0.142363	0.0105522	-0.271041	0.130323	-0.0947056	0.119209	-0.154353	-0.292481	-0.514341	0.198942	-0.248652	-0.260739	0.079754	-0.285938	0.602292	-0.11057
Left cue/ipsi	High vel.	0.148279	-0.0160483	0.0736818	0.128156	0.126966	-0.129283	-0.0390655	-0.0989111	-0.139164	-0.119559	-0.10319	0.329951	0.376813	-0.0754127	0.0813778	0.244955	0.145253	0.0100579	0.104922	0.0271798	0.151128	0.00698056	1.34442	0.664447	0.0154603	-0.275762	0.375741	-0.0269704	-0.0456608	-0.0348285	0.209591	0.442457	0.0897971	0.0812112	0.0618116	0.372662	0.0579062	0.389299	0.024913	0.0100055	0.0983142	0.101435	0.0311881	-0.223024	-0.0217901	-0.17701	-0.162704	0.374737
	Low vel.	-0.149043	0.132912	-0.220788	-0.23133	-0.0214551	0.0872987	-0.12626	-0.133986	-0.0544576	-0.0794179	0.0137439	-0.00303867	0.325663	0.349778	0.158837	-0.0240166	0.418091	0.147106	0.378617	0.326478	0.0560346	0.0213173	1.10687	0.544057	-0.163674	-0.267183	0.714955	-0.0127612	0.335647	-0.158557	-0.239162	0.379083	-0.0266482	0.0137929	0.159746	0.172042	-0.102268	0.59152	0.0352293	-0.0773429	-0.0125885	-0.0785744	0.00518311	-0.155192	0.166304	0.085534	-0.228967	0.342935
[truncated: 1,108 more columns]

## Sheet: Supp. Fig. 4
Right cue/contra action									Left cue/ipsi action
% incorrect			% timeout			resp. time			% incorrect			% timeout			resp. time
Non-laser	Laser		Non-laser	Laser		Non-laser	Laser		Non-laser	Laser		Non-laser	Laser		Non-laser	Laser
3.77358	4		4.93274	1.96078		0.3576	0.321694		6.25	4.16667		10.6977	14.2857		0.349066	0.316697
4.18006	4.41176		14.0884	9.33333		0.438231	0.473391		8.20896	12		19.5195	19.3548		0.561604	0.534145
1.38408	2.73973		12.4242	13.0952		0.374316	0.354935		30.2439	22.449		42.0904	40.2439		0.420697	0.455749
4.58015	9.09091		14.3791	13.1579		0.330014	0.317099		3.37838	7.46269		9.7561	9.45946		0.309681	0.332763
31.1258	28.75		38.6179	35.4839		0.599905	0.527812		13.6364	17.2043		29.6	19.8276		0.498799	0.513455
2.73973	4.83871		11.336	10.1449		0.562374	0.593334		7.62712	9.73451		10.6061	6.61157		0.580349	0.528172

[truncated: 4 more sheets: Supp. Fig. 5, Supp. Fig. 6, Supp. Fig. 7, Supp. Fig. 8]
